# Supplementary material for: Characterization of Subcellular Dynamics of Sterol Methyltransferases Clarifies Defective Cell Division in smt2 smt3, a C-24 Ethyl Sterol-Deficient Mutant of Arabidopsis
Source: Biomolecules. 2024 Jul 19;14(7):868. doi: 10.3390/biom14070868 (PMC11275053; doi:10.3390/biom14070868)
Supplement: Supplementary file 1 [file biomolecules-14-00868-s001.zip]

Archive with 5 entries (5 files):
- .DS_Store
- Supplemental Figure S3.pdf
- Supplemental Figures S1 and S2.pdf
- Supplemental Figures S4-S18.pdf
- Supplementary Tables.pdf
